# Supplementary material for: Prevalence and Risk Factors of Infection with High Risk Human Papilloma Viruses among HIV-Positive Women with Clinical Manifestations of Tuberculosis in a Middle-Income Country
Source: Biomedicines. 2021 Jun 16;9(6):683. doi: 10.3390/biomedicines9060683 (PMC8234035; doi:10.3390/biomedicines9060683)
Supplement: Supplementary file 1 [file biomedicines-09-00683-s001.zip]

Archive with 1 entries (1 files):
- biomedicines-1183053-supplementary.pdf
